# Supplementary material for: Hepatoprotection by Methylene Blue Against Doxorubicin Toxicity Through Coordinated Modulation of Oxidative Stress, ER Stress, and Apoptotic Pathways
Source: Pharmaceuticals (Basel). 2025 Oct 28;18(11):1625. doi: 10.3390/ph18111625 (PMC12655174; doi:10.3390/ph18111625)
Supplement: Supplementary file 1 [file pharmaceuticals-18-01625-s001.zip]

Archive with 1 entries (1 files):
- pharmaceuticals-3853610-supplementary.pdf
